# Supplementary material for: AI-Assisted Double-Headed Capsule Endoscopy: Multicentre Prospective Diagnostic Accuracy Study Across Small Bowel Indications
Source: Diagnostics (Basel). 2026 Jan 12;16(2):239. doi: 10.3390/diagnostics16020239 (PMC12840249; doi:10.3390/diagnostics16020239)
Supplement: Supplementary file 1 [file diagnostics-16-00239-s001.zip]

Archive with 1 entries (1 files):
- diagnostics-4033080-supplementary.pdf
